# Supplementary material for: Impact of Camellia japonica Bee Pollen Polyphenols on Hyperuricemia and Gut Microbiota in Potassium Oxonate-Induced Mice
Source: Nutrients. 2021 Jul 30;13(8):2665. doi: 10.3390/nu13082665 (PMC8401623; doi:10.3390/nu13082665)
Supplement: Supplementary file 1 [file nutrients-13-02665-s001.zip]

Archive with 1 entries (1 files):
- nutrients-1303592-Supplementary Materials.pdf
